# Supplementary material for: Double-strand breaks in facultative heterochromatin require specific movements and chromatin changes for efficient repair
Source: Nat Commun. 2024 Oct 17;15:8984. doi: 10.1038/s41467-024-53313-2 (PMC11487122; doi:10.1038/s41467-024-53313-2)
Supplement: Supplementary file 4 — Source Data [file 41467_2024_53313_MOESM4_ESM.xlsx]

## Sheet: Fig 1C
3eu_1	0.16	0.11	0.09	0
3eu_2	0.09	0.06	0.2	0.03	0.08
2fH_1	0.48	0.77	0.96	0.23	0.58
3fH_1	0.69	0.7	0.64	0.61	1.4
3fH_2	0.15	0.41	0.14	0.36	0.79

## Sheet: Fig 1G
	- I-SceI
3eu_1	1.38	2.22	0.44	0.07
3eu_2	1.17	1.52	2.64	1.49	0.21	0.19	0.84	1.05	5.38
2fH_1	1.77	5.52	1.63	0.28	0.57	0.89	0.11	0.09	0.33
3fH_1	2.46	3.31	2.78	0.23	0.15
3fH_2	0.74	1.02	0.11	0.23
	+ I-SceI
3eu_1	3.24	4.53	2.51	0.73
3eu_2	5.15	1.67	9.04	18.28	2.7	3.43	10.71	1.81	20.45
2fH_1	4.18	5.7	11.01	3.14	2.35	1.93	0.73	1.03	3.35
3fH_1	11.66	3.32	4.84	1.24	0.59
3fH_2	1.09	8.88	1.63	1.01
	p-value (two-sided ratio paired t-test)
3eu_1	0.035
3eu_2	0.0009
2fH_1	0.0006
3fH_1	0.0333
3fH_2	0.0432

## Sheet: Fig 1H
3eu_1	3eu_2	2fH_1	3fH_1	3fH_2
70.8	56	54.2	62.1	57.1
61.7	56.3	60	59.7	64.2
69.7	58	46.4	62.7	57.8
64.6	58.4	53.7	60	64.8
67.9	63.4	53	61.8	62.7
72.9	55.6	56.9	63.3	57
70.2	51.6	55.1	59.5	60.3
71.8	54.2	59	62.8	58.3
76.8	51.7	65.3	59.8	66.6
67.5	46.6		47.6	55.9
71.2	50.5		63.4	78.4

## Sheet: Fig 1I
	HR
3eu_1	36.6	20.6	32.1	18.6	27.2	17.8	30.1	27	33.2	23.4	17.8
3eu_2	41.3	42.1	23.4	11.8	21.6	18.2	21.9	25.6	15.5	19.1	18
2fH_1	22.7	32.2	12.9	25.7	16.6	24.6	21.8	22.2	31.9
3fH_1	10	10.2	14.8	19	10.7	13.7	20.8	20.9	24.4	23.3	29
3fH_2	24.9	28.3	27.3	16.2	19.9	29.8	28.5	37.2	38.9	25.8	16.8
	NHEJ
3eu_1	63.4	79.4	67.9	81.4	72.8	82.2	69.9	73	66.8	76.6	82.2
3eu_2	58.7	57.9	76.6	88.2	78.4	81.8	78.1	74.4	84.5	80.9	82
2fH_1	77.3	67.8	87.1	74.3	83.4	75.4	78.2	77.8	68.1
3fH_1	90	89.8	85.2	81	89.3	86.3	79.2	79.1	75.6	76.7	71
3fH_2	75.1	71.7	72.7	83.8	80.1	70.2	71.5	62.8	61.1	74.2	83.2

## Sheet: Fig 2D
	inside	outside	other
0 min	30	0	0
10 min	10	18	2
p-value (two-sided Chi-square test, comparing inside vs outside)
p <0.0001

## Sheet: Fig 3A
	- I-SceI
3eu_1	0.16	0.11	0.09	0
3eu_2	0.09	0.06	0.2	0.03	0.08	0.06	0.1	0.08	0.1	0.11	0.07	0.02	0.05
2fH_1	0.48	0.77	0.96	0.23	0.58	0.56	0.12	0.66	0.29	1.2	0.82	0.59	0.62
3fH_1	0.69	0.7	0.64	0.61	1.4	0.36	0.7	0.42
3fH_2	0.15	0.41	0.14	0.36	0.79	0.2	0.2	0.18	0.22	0.79	0.64	0.21	0.4
	+ I-SceI
3eu_1	0.18	0.27	0.1	0.04
3eu_2	0.09	0.04	0.2	0.02	0.1	0.16	0.07	0.07	0.06	0.09	0.07	0.01	0.06
2fH_1	0.46	0.52	0.71	0.35	0.44	0.43	0.17	0.77	0.07	0.57	0.82	0.32	0.51
3fH_1	0.92	0.78	0.84	0.65	1.22	0.37	0.67	0.49
3fH_2	0.14	0.19	0.15	0.21	0.25	0.42	0.13	0.35	0.15	0.53	0.31	0.1	0.13
	p-value (two-sided paired t-test)
3eu_1	0.196383
3eu_2	0.936829
2fH_1	0.034
3fH_1	0.2887
3fH_2	0.0482

## Sheet: Fig 3B
	- I-SceI
3eu_1	1.52	0.68	1.35	2.49
3eu_2	1.74	2.33	2.04
2fH_1	1.16	1.84	1.43
3fH_1	1.07	1.23	1.1
3fH_2	1.05	1.55	1.5
	+ I-SceI
3eu_1	1.21	1.82	2.77	1.35
3eu_2	1.41	1.96	2.63
2fH_1	1.12	1.55	2.14
3fH_1	1.6	2.13	0.78
3fH_2	1.91	0.77	1.39
	p-value (two-sided paired t-test)
3eu_1	0.678
3eu_2	0.9176
2fH_1	0.7143
3fH_1	0.4133
3fH_2	0.9851

## Sheet: Fig 3C
control	dUtx RNAi
1	0.29
1	0.06
1	0.25
1	0.1
1	0.67
1	0.27
1	0.16
1	0.42
p-value (two-sided paired t-test)
p <0.0001

## Sheet: Fig 3D
	- I-SceI
3eu_1	0.16	0.11	0.09	0
3eu_1 + dUtx RNAi	0.11	0.04	0.1
2fH_1	0.59	0.62	0.6	0.74
2fH_1 + dUtx RNAi	0.44	0.66	0.57	0.58	0.57
3fH_2	0.64	0.21	0.4	0.38
3fH_2 + dUtx RNAi	0.37	0.19	0.3	0.36
	+ I-SceI
3eu_1	0.18	0.27	0.1	0.04
3eu_1 + dUtx RNAi	0.11	0.06	0.02
2fH_1	0.32	0.51	0.45	0.62
2fH_1 + dUtx RNAi	0.53	0.56	0.62	0.61	0.51
3fH_2	0.31	0.1	0.13	0.29
3fH_2 + dUtx RNAi	0.41	0.22	0.38	0.32
	p-value (two-sided paired t-test)
3eu_1	0.1964
3eu_1 + dUtx RNAi	0.5799
2fH_1	0.0216
2fH_1 + dUtx RNAi	0.9577
3fH_2	0.0431
3fH_2 + dUtx RNAi	0.351

## Sheet: Fig 3G
control 1	control 2	control 3	dUtx RNAi 1	dUtx RNAi 2	dUtx RNAi 3	avg control (n=3)	avg dUtx RNAi (n=3)
0.963002	1.00127	0.733487	1.02827	0.996786	0.995189	0.937183	1.02829
1.01101	0.879588	1.08794	1.0121	0.986073	1.01125	0.923951	1.0457
1.02553	0.876024	0.993692	0.959309	1.13947	1.02551	0.89921	1.02608
0.996162	0.87223	0.836134	1.08964	1.0503	1.21732
0.725044	0.977186	0.940119	1.03362	1.10401	1.08985
1.01001	0.969297	0.89083	1.01086	1.08983	0.993321
0.929425	0.927628	0.938553	0.934963	0.901211	1.05545
0.980344	0.916225	0.883171	0.980868	1.08188	0.966774
1.00554	0.843276	0.71676	1.14128	1.13831	1.05034
0.857325	0.962012	0.857806	1.07908	1.20223	0.90302
0.907612	0.94648	0.804516	1.0646	1.02838	1.05121
0.957364	0.916189	1.04222	1.00488	1.00225	1.13928
0.82795		0.96451	1.11065	1.269	1.05128
0.981809			1.09457	0.913985	0.986038
0.992342			0.981229	1.01207	0.988729
0.991145				1.07284	0.941053
0.909199				1.0251	1.09111
1.03487				0.967568	0.912775
0.839994				1.09409
0.940879				0.915624
1.04686				1.01134
1.05007				0.93666
0.883802				1.11216
0.956361
0.922871
1.02088
0.694171
0.830146
0.772526
1.05126
p-value (two-sided unpaired t-test, comparing averages)
p = 0.0009

[truncated: 38 more sheets: Fig 4C, Fig 4D, Fig 4E, Fig 5A, Fig 5C, Fig 5D, Fig S1A, Fig S1B, Fig S1C, Fig S1D, Fig S1E, Fig S1F, Fig S2A, Fig S2B, Fig S2C, Fig S2D, Fig S2E, Fig S3A, Fig S3B, Fig S3C …]
